# Supplementary material for: The Toxoplasma Centrocone Houses Cell Cycle Regulatory Factors
Source: mBio. 2017 Aug 22;8(4):e00579-17. doi: 10.1128/mBio.00579-17 (PMC5565962; doi:10.1128/mBio.00579-17)
Supplement: DATA SET S2 [file mbo001173443sd2.xlsx]

## Sheet: Strains
Dataset S2: Transgenic strains
Strains expressing factors endogenously tagged at C-terminus
Parental strain = RHΔku80Δhxgprt
Single tagged strains
Product name	ToxoDB gene ID	C-terminal epitope	Selection marker
TgECR1	258790	3xHA	HXGPRT
ts-TgECR1	258790	3xMyc	DHFR
TgTOPO-II	312230	3xHA	HSGPRT
TgCrk5	229020	3xHA	HXGPRT
TgMCM2	214970	3xHA	HXGPRT
Dual tagged strains
First tagged factor				Second tagged factor
Product name	Toxo gene ID	C-terminal epitope	Selection marker	Product name	Toxo gene ID	C-terminal epitope	Selection marker
tsTgECR1	258790	3xMyc	DHFR	TgCrk5	229020	3xHA	HXGPRT
tsTgECR1	258790	3xMyc	DHFR	TgMCM2	214970	3xHA	HXGPRT
tsTgECR1	258790	3xMyc	DHFR	TgCEP250-L1	290620	3xHA	CAT
Strains ectopically expressing factors tagged at C-terminus
Parental Strain=RHΔhxgprt
Product name	ToxoDB gene ID	C-terminal epitope	Selection marker
TgECR1	258790	3xMyc	DHFR
ts-TgECR1	258790	3xMyc	DHFR

## Sheet: primers
Dataset S2: Oligonucleotides used in this study
Oligonucleotide function
Tagging of endogeneous gene loci with 3xHA or 3xMyc	ToxoDB gene ID	Primer name		Sequence (5' - 3')
LIC 5' primer for TgECR1	258790	5'FOR-LIC-011380	forward	TACTTCCAATCCAATTTAATGCA GGTGCATTCAGTCAAGAGCGGTG
LIC 3' primer for TgECR1	258790	5'REV-LIC-011380	reverse	TCCTCCACTTCCAATTTTAGC CCAGATGCCTTCCTGCACAGTTG
LIC 5' primer for tsTgECR1	258790	AN_151_LIC_tsECR1_MG_fwd	forward	TACTTCCAATCCAATTTAATGCA CAGAAACATGGAAAAGTTTGTGCGATGTCCACAC
LIC 3' primer for tsTgECR1	258790	AN_152_LIC_tsECR1_MG_rev	reverse	TCCTCCACTTCCAATTTTAGC CCAGATACCCTCCTGGACGGTTGTG
LIC 5' primer for TgCrk5	229020	AN_189_LIC_229020_fwd	forward	TACTTCCAATCCAATTTAATGCA CCTCTTCGAGTGCAGCGAACTCCTACGC
LIC 3' primer for TgCrk5	229020	AN_190_LIC_229020_rev	reverse	TCCTCCACTTCCAATTTTAGC AGCGACACCCGTGGTCCGTCC
LIC 5' primer for TgTopo-II	312230	AN_030_LIC_312230_fwd	forward	TACTTCCAATCCAATTTAATGCA CTCACGCGCAGAGACATCTCTC
LIC 3' primer for TgTopo-II	312230	AN_031_LIC_312230_fwd	reverse	TCCTCCACTTCCAATTTTAGC CTCGTCGTCGTCGTCATCGTC
LIC 5' primer for TgMCM2	214970	AN_125_LIC_MCM2_214970_fwd	forward	TACTTCCAATCCAATTTAATGCA CTCATGCAACAGCGCCTGCAACGCGTTATGCTG
LIC 3' primer for TgMCM2	214970	AN_126_LIC_MCM2_214970_rev	reverse	TCCTCCACTTCCAATTTTAGC GCCGCTGCCCTCAGCCGCTG
Gateway cloning for ectopic expression and for ts-mutant complementation
5' primer for 258780	258780	258780_attB1_(59.6)	forward	GGGGACAAGTTTGTACAAAAAAGCAGGCTTC CGTTTCCGTCGAGCTGGTATCTTG
3' primer for 258780	258780	258780_attB2_(60.8)	reverse	GGGGACCACTTTGTACAAGAAAGCTGGGTC CTTCACTGTTAATCACATCAACTGCTGGGG
5' primer for 258790	258790	258790_attB1_(61.6)	forward	GGGGACAAGTTTGTACAAAAAAGCAGGCTTC AGCCGTGTGTTCCACATCGTGAG
3' primer for 258790	258790	258790_attB2_(60.5)	reverse	GGGGACCACTTTGTACAAGAAAGCTGGGTC CCAGATGCCTTCCTGCACAGTTG
5' primer for 258800	258800	258800_attB1_(57.2)	forward	GGGGACAAGTTTGTACAAAAAAGCAGGCTTC GACAGAGCTTACTCTTCGCTTCC
3' primer for 258800	258800	258800_attB2_(62.7)	reverse	GGGGACCACTTTGTACAAGAAAGCTGGGTC CCAGATGCCTTCCTGCACAGTTG
5' primer for 258810	258810	268810_attB1: (58.1)	forward	GGGGACAAGTTTGTACAAAAAAGCAGGCTTC GCTACACACTCTGCACCTCAAAC
3' primer for 258810	258810	268810_attB2_(57.0)	reverse	GGGGACCACTTTGTACAAGAAAGCTGGGTC GTTTAAAAAACGGAATCCGAGCCAC
3' primer for 258810	258810	268810_attB2_(57.0)	reverse	GGGGACCACTTTGTACAAGAAAGCTGGGTC GTTTAAAAAACGGAATCCGAGCCAC
